# Supplementary material for: Investigation of niclosamide as a repurposing agent for skeletal muscle atrophy
Source: PLoS One. 2021 May 26;16(5):e0252135. doi: 10.1371/journal.pone.0252135 (PMC8153455; doi:10.1371/journal.pone.0252135)
Supplement: S2 File — (XLSX) [file pone.0252135.s002.xlsx]

## Sheet: Figure 2
	Group	Target 1	Target 2	Target 1/Target 2	Fold change
		p-FoxO3a	FoxO3a	p-FoxO3a/FoxO3a	Fold
	Untreated	15916.1	2435.4	6.53532	1					Dex
Dex	Control	14431.6	14633.6	0.986201	0.150903				Untreated	Control	0.625 µM Ni
	0.625 µM Ni	3532.32	10565.6	0.334322	0.0511562				1	0.150903	0.0511562
	Untreated	15099.1	1609.02	9.38406	1.4359				1.4359	0.1632	0.0479672
Dex	Control	10118.6	9487.1	1.06656	0.1632				1	0.119029	0.135395
	0.625 µM Ni	6570.52	20959.9	0.313481	0.0479672				1.42515	0.309709	0.222103
	Untreated	10832.8	6642.05	1.63094	1				0.432476	0.108323	0.0985697
Dex	Control	3279.65	16894.2	0.194128	0.119029			average	1.0587	0.170233	0.111038
	0.625 µM Ni	5107.17	23128.1	0.220821	0.135395			stdev	0.410978	0.0811347	0.0718471
	Untreated	10212.3	4393.67	2.32433	1.42515			ttest	0.00145924	1	0.256719
Dex	Control	8800.27	17422.3	0.505116	0.309709
	0.625 µM Ni	9981.04	27553.9	0.362237	0.222103
	Untreated	9746.37	13817.9	0.705342	0.432476
Dex	Control	4476.39	25337.8	0.176669	0.108323
	0.625 µM Ni	2767.39	17214.3	0.160761	0.0985697
	Group	Target 1	Target 2	Target 1/Target 2	Fold change
		p-FoxO3a	FoxO3a	p-FoxO3a/FoxO3a	Fold
	Untreated	13646.5	12634.2	1.08012	1	1				Dex
Dex	Control	6157.37	15602.1	0.39465	0.365375	0.365375			Untreated	Control	150 nM Ni	300 nM Ni
	150 nM Ni	4003.19	17710.3	0.226038	0.20927	0.20927			1	0.365375	0.20927	0.311442
	300 nM Ni	8643.26	25693.7	0.336396	0.311442	0.311442			1.22089	0.464938	0.26073	0.189428
	Untreated	9328.67	7074.06	1.31871	1.22089	1.22089			1	0.170763	0.207019	0.0353329
Dex	Control	12327.1	24546.7	0.50219	0.464938	0.464938			0.224427	0.125903	0.229805	0.500373
	150 nM Ni	5682.22	20176.8	0.281621	0.26073	0.26073		average	0.86133	0.281745	0.226706	0.259144
	300 nM Ni	3564.14	17419.5	0.204606	0.189428	0.189428		stdev	0.437184	0.160372	0.0248921	0.196535
	Untreated	18028.8	3428.58	5.25838	1	1		ttest	0.0472101	1	0.522888	0.864435
Dex	Control	14208.9	15823.9	0.897938	0.170763	0.170763
	150 nM Ni	8930.89	8204.14	1.08858	0.207019	0.207019
	300 nM Ni	2154.18	11594.5	0.185794	0.0353329	0.0353329
	Untreated	12343.9	10459.9	1.18012	0.224427	0.224427
Dex	Control	6385.13	9644.53	0.662047	0.125903	0.125903
	150 nM Ni	14432.9	11943.7	1.2084	0.229805	0.229805
	300 nM Ni	14597.4	5547.9	2.63115	0.500373	0.500373

## Sheet: Figure 3
	Group	Target 1	Target 2	Target 1/Target 2	Fold change
		p-mTor	mTor	p-mToR/mToR	Fold
	0 nM	8422.71	16231.2	0.518921	1				Niclosamide
Ni	150 nM	5374.4	11258	0.477387	0.919961			0 nM	150 nM	300 nM	600 nM
	300 nM	7461.32	13450.5	0.554725	1.069			1	0.919961	1.069	0.950585
	600 nM	5263.29	10670	0.493278	0.950585			0.489239	0.782649	0.9374	0.729937
	0 nM	3335.77	13139.3	0.253876	0.489239			1	1.23476	1.15795	0.943369
Ni	150 nM	6333.24	15594	0.406133	0.782649			0.309463	0.573195	0.608046	0.498942
	300 nM	7743.96	15919.8	0.486436	0.9374		average	0.699676	0.87764	0.943098	0.780708
	600 nM	5613.75	14820.6	0.37878	0.729937		stdev	0.354466	0.277509	0.241042	0.213921
	0 nM	9006.33	9110.78	0.988535	1		ttest	1	0.459252	0.299385	0.708989
Ni	150 nM	10967.4	8985.29	1.2206	1.23476
	300 nM	9078.85	7931.4	1.14467	1.15795
	600 nM	9469.26	10154.1	0.932553	0.943369
	0 nM	3655.91	11950.7	0.305915	0.309463
Ni	150 nM	5920.72	10449.1	0.566623	0.573195
	300 nM	5756.2	9576.51	0.601075	0.608046
	600 nM	4000.46	8110.87	0.493222	0.498942
	Group	Target 1	Target 2	Target 1/Target 2	Fold change
		atrogin-1	alpha-Tublin	atrogin-1/tublin	Fold
	0 nM	7052.24	12947	0.544699	1				Niclosamide
Ni	150 nM	7759.18	12107.3	0.640868	1.17655			0 nM	150 nM	300 nM	600 nM
	300 nM	8869.44	12468.9	0.711324	1.3059			1	1.17655	1.3059	3.06847
	600 nM	19292	11542.5	1.67139	3.06847			1.36561	1.24311	1.1985	2.11159
	0 nM	9398.12	12634.5	0.743844	1.36561			1	0.685066	1.90353	3.9957
Ni	150 nM	8140.86	12022.7	0.677123	1.24311			0.41042	1.24334	0.439274	3.04999
	300 nM	7874.29	12061.9	0.652821	1.1985		average	0.944007	1.08702	1.2118	3.05644
	600 nM	15729.1	13675.3	1.15018	2.11159		stdev	0.395277	0.269806	0.601201	0.769231
	0 nM	6247.47	22583.3	0.276641	1		ttest	1	0.571921	0.484762	0.002752
Ni	150 nM	3978.28	20991.7	0.189517	0.685066
	300 nM	9455.01	17955	0.526596	1.90353
	600 nM	20612.2	18647.2	1.10538	3.9957
	0 nM	2612.81	23012.5	0.113539	0.41042
Ni	150 nM	7656.16	22258.9	0.34396	1.24334
	300 nM	2928.09	24095.3	0.121521	0.439274
	600 nM	18767.7	22243.1	0.843753	3.04999
	Group	Target 1	Target 2	Target 1/Target 2	Fold change
		murf-1	alpha-Tublin	murf-1/alpha-tublin	Fold
	0 nM	11351	12947	0.876726	1				Niclosamide
Ni	150 nM	13241.7	12107.3	1.09369	1.24748			0 nM	150 nM	300 nM	600 nM
	300 nM	14702.8	12468.9	1.17916	1.34496			1	1.24748	1.34496	1.42535
	600 nM	14423.9	11542.5	1.24964	1.42535			0.945278	0.998636	0.998893	1.02039
	0 nM	10470.9	12634.5	0.82875	0.945278			1	0.984339	0.783303	0.878569
Ni	150 nM	10526.2	12022.7	0.87553	0.998636			0.678707	0.692011	0.491508	0.654553
	300 nM	10563.3	12061.9	0.875756	0.998893		average	0.905996	0.980615	0.904665	0.994715
	600 nM	12234	13675.3	0.894605	1.02039		stdev	0.153706	0.22719	0.359705	0.324193
	0 nM	16723.3	23012.5	0.726705	1		ttest	1	0.606007	0.99479	0.638499
Ni	150 nM	15922.3	22258.9	0.715324	0.984339
	300 nM	13715.8	24095.3	0.56923	0.783303
	600 nM	14201.3	22243.1	0.638461	0.878569
	0 nM	11138.5	22583.3	0.49322	0.678707
Ni	150 nM	10556.4	20991.7	0.502888	0.692011
	300 nM	6413.17	17955	0.357181	0.491508
	600 nM	8869.86	18647.2	0.475667	0.654553
